# Supplementary material for: Characterization, Classification and Authentication of Spanish Blossom and Honeydew Honeys by Non-Targeted HPLC-UV and Off-Line SPE HPLC-UV Polyphenolic Fingerprinting Strategies
Source: Foods. 2022 Aug 5;11(15):2345. doi: 10.3390/foods11152345 (PMC9368295; doi:10.3390/foods11152345)
Supplement: Supplementary file 1 [file foods-11-02345-s001.zip]

Archive with 1 entries (1 files):
- foods-1792526-supplementary.pdf
